# Supplementary material for: CKB inhibits epithelial-mesenchymal transition and prostate cancer progression by sequestering and inhibiting AKT activation
Source: Neoplasia. 2021 Oct 24;23(11):1147–65. doi: 10.1016/j.neo.2021.09.005 (PMC8551525; doi:10.1016/j.neo.2021.09.005)
Supplement: Supplementary file 1 [file mmc1.xlsx]

## Sheet: Sheet1
Supplementary Table 1. Primer sequences
Cloning primers	Forward	Reverse	Tm
3xflag-1-124	TTAGGATCCCCCTTCTCCAACAGCCACAACGCAC	TTACTCGAGCGTCAGTTGGGGTCCAGGTCGT	72
3xflag-1-184	TTAGGATCCCCCTTCTCCAACAGCCACAACGCAC	TTACTCGAGCGTCACTGCTCCGCCTCCGTCAT	72
3xflag-1-297	TTAGGATCCCCCTTCTCCAACAGCCACAACGCAC	TTACTCGAGCGTCAGATATGCACACCTGCCCGC	72
3xflag-1-357	TTAGGATCCCCCTTCTCCAACAGCCACAACGCAC	TTACTCGAGCGTCACACTCCGTCCACCACCATCT	72
3xflag-185-381	TTAGGATCCCAGCAGCTCATCGACGACCACTTC	TTACTCGAGCGTCATTTCTGGGCAGGCATGAGG	72
3xflag-298-381	TTAGGATCCAAGCTGCCCAACCTGGGCAAGC	TTACTCGAGCGTCATTTCTGGGCAGGCATGAGG	72
RT-qPCR primers	Forward	Reverse
SLUG	5′-ACAGCGAACTGGACACACAT-3′	5′-GATGGGGCTGTATGCTCCT-3′
SNAIL	5′-GCTGCAGGACTCTAATCCAGA-3′	5′-ATCTCCGGAGGTGGGATG-3′
TWIST	5′-CCCAACTCCCAGACACCTC-3′	5′-CAAAAAGAAAGCGCCCAAC-3′
VIMENTIN	5′-AAAGTGTGGCTGCCAAGAAC-3′	5′-AGCCTCAGAGAGGTCAGCAA-3′
ZEB1	5′-TGTTACCAGGGAGGAGCAGT-3′	5′-GCTTCATCTGCCTGAGCTTC-3′
E-CADHERIN	5′-GGCCAGGAAATCACATCCTA-3′	5′-GGCAGTGTCTCTCCAAATCC-3′
CKB	5’-ATGCCTGCCCAGAAATGA-3’	5’-GCACTGCCCAGGCAATAA-3’
OCCLUDIN	5’-AGGAACCGAGAGCCAGGT-3’	5’-TGAGCAATGCCCTTTAGCTT-3’
